# Supplementary material for: Incidence and predictors of postpartum depression among postpartum mothers in Kuala Lumpur, Malaysia: A cross-sectional study
Source: PLoS One. 2021 Nov 9;16(11):e0259782. doi: 10.1371/journal.pone.0259782 (PMC8577760; doi:10.1371/journal.pone.0259782)
Supplement: S1 Data — (XLSX) [file pone.0259782.s004.xlsx]

## Sheet: Sheet1
Respondent's age (years)	Ethnicity (category)	Postpartum period (category)	Number of children (category)	Household income (category)	Education status (category)	Employment status (category)	Living arrangements (category)	Birth location	PODLIS total score	EPDS total score	EDPS category
33	1	1	2	1	2	2	1	2	2.87097	3	0
37	1	1	3	2	2	3	2	2	2.45161	7	0
27	1	1	1	1	3	4	3	1	3.12903	10	0
38	1	1	3	2	2	2	1	2	3.58065	0	0
29	1	2	3	1	2	3	3	2	3.32258	5	0
33	1	3	3	3	1	1	3	3	3.67742	6	0
39	1	3	3	1	1	3	1	1	3.51613	5	0
26	1	1	2	2	2	1	1	1	3.70968	2	0
29	2	1	1	1	3	2	1	1	3.54839	7	0
30	1	2	2	1	2	2	2	1	3.96774	6	0
31	2	1	1	1	3	4	3	1	3.67742	5	0
29	1	3	1	1	2	2	1	1	3.58065	3	0
30	1	2	2	2	2	4	1	1	3.96774	11	0
33	1	1	3	3	2	1	1	1	4.03226	8	0
29	4	1	1	3	2	1	1	2	3.58065	2	0
22	1	1	1	1	1	4	1	1	3.83871	8	0
34	1	1	2	1	2	3	1	1	3.90323	5	0
23	1	1	3	1	1	2	1	1	4.03226	12	1
23	1	1	3	3	3	1	1	1	3.64516	1	0
25	1	1	2	1	1	3	1	1	3.58065	3	0
42	3	1	1	2	3	2	1	1	3.48387	6	0
26	1	1	1	1	1	4	1	1	3.74194	13	1
30	1	1	1	1	2	2	2	1	4.12903	5	0
25	1	3	1	2	2	2	1	1	3.6129	11	0
25	1	2	2	1	2	2	1	1	3.87097	11	0
30	1	1	1	1	3	4	1	1	4.06452	3	0
24	1	2	1	1	3	2	3	1	3.74194	7	0
26	1	1	2	1	1	2	3	1	3.45161	9	0
31	1	1	3	1	1	4	1	1	3.90323	4	0
40	2	1	3	2	2	2	1	1	3.58065	2	0
27	1	1	1	1	2	2	1	1	3.35484	11	0
34	1	1	3	2	3	2	1	2	3.96774	9	0
27	1	1	1	3	2	2	1	1	3.58065	6	0
33	1	1	3	3	3	2	1	1	4.09677	5	0
32	1	1	2	1	1	3	2	1	3.67742	6	0
36	1	2	3	1	1	1	1	1	3.32258	9	0
34	1	2	2	2	2	3	1	1	3.70968	2	0
26	1	3	1	1	3	1	1	2	3.64516	7	0
32	1	1	1	2	2	1	1	1	4.03226	7	0
33	1	2	1	1	2	1	3	1	3.54839	9	0
38	1	2	3	2	1	2	1	1	3.70968	0	0
35	1	1	2	2	2	1	1	2	4.06452	3	0
34	1	1	3	2	3	1	1	1	3.96774	9	0
27	1	1	1	2	3	2	1	1	3.96774	11	0
32	1	1	3	2	2	1	1	1	3.58065	1	0
33	1	1	3	1	1	1	1	1	4.19355	5	0
20	1	1	2	1	1	3	1	1	2.90323	5	0
31	1	2	1	1	1	4	3	1	3.3871	6	0
34	1	2	3	1	2	2	1	1	3.70968	4	0
33	1	1	2	1	2	1	1	1	4.03226	9	0
34	4	1	3	2	3	2	1	1	4.09677	20	1
28	1	1	2	2	3	2	1	2	3.96774	0	0
35	1	1	1	2	2	2	1	2	3.54839	7	0
32	1	1	2	2	3	2	1	1	3.74194	3	0
24	1	1	2	1	1	4	3	1	3.87097	7	0
34	1	1	3	2	3	2	1	1	4.12903	16	1
30	1	1	1	1	1	4	3	1	3.35484	3	0
34	1	1	2	3	2	1	2	1	3.51613	8	0
28	1	1	3	2	1	1	1	1	3.58065	0	0
29	1	3	1	1	2	1	1	1	4.03226	0	0
29	1	1	2	3	3	2	1	1	3.90323	3	0
30	1	1	2	1	2	1	1	1	3.3871	15	1
20	1	2	1	1	3	2	1	1	3.87097	8	0
29	1	1	1	2	3	4	1	1	3.6129	5	0
22	1	1	1	1	1	4	2	1	3.54839	9	0
26	1	1	1	1	1	4	3	1	3.6129	11	0
36	1	1	3	3	3	1	1	1	4.03226	6	0
27	1	1	2	1	2	3	3	1	3.74194	10	0
28	3	1	2	5	2	1	1	1	4.12903	5	0
30	1	2	3	2	3	4	1	1	3.74194	6	0
37	1	1	3	1	2	3	1	2	4.25806	12	1
23	1	1	3	1	2	2	2	1	2.93548	10	0
35	1	1	3	2	1	4	1	1	4.12903	5	0
30	1	1	3	1	1	4	3	1	4.29032	9	0
37	1	1	3	1	1	4	3	1	3.06452	12	1
27	1	1	2	2	2	4	3	1	4.6129	11	0
34	1	1	3	1	1	4	3	1	4	3	0
33	1	2	2	1	2	2	1	1	4.16129	4	0
22	1	1	1	1	2	4	2	1	3.58065	4	0
25	1	2	1	1	1	4	3	1	3.90323	1	0
33	1	3	2	2	3	1	1	1	3.6129	6	0
34	1	1	1	1	3	4	1	1	3.45161	13	1
30	1	1	3	1	1	4	1	1	3.51613	1	0
33	1	1	3	1	2	4	1	2	4.03226	3	0
36	1	1	2	2	1	1	1	2	3	2	0
38	1	1	3	1	1	4	1	1	4.06452	11	0
35	1	1	3	2	1	3	1	1	3.51613	11	0
30	1	1	2	1	1	4	1	1	3.58065	1	0
28	1	1	2	2	3	2	1	2	3.70968	8	0
33	1	1	3	1	2	2	1	1	3.83871	8	0
40	3	1	3	3	3	2	1	1	3.96774	0	0
31	1	1	2	2	3	2	1	1	4.06452	9	0
25	1	1	1	1	2	1	1	1	4.06452	11	0
31	1	1	3	1	3	2	1	2	3.80645	2	0
30	1	1	3	1	2	4	1	1	3.96774	16	1
43	1	1	2	3	1	1	1	1	4.16129	4	0
22	1	3	1	1	2	4	1	1	3.6129	15	1
31	1	2	2	2	3	1	1	1	3.51613	12	1
37	1	3	3	2	3	1	1	1	2.80645	7	0
35	1	2	3	2	1	1	2	1	3.67742	10	0
30	1	1	2	1	1	3	2	1	3.58065	6	0
32	1	1	1	1	3	4	2	1	3.96774	8	0
33	1	2	2	1	2	4	1	1	3.51613	3	0
28	1	2	1	2	2	1	1	1	4.25806	4	0
35	1	2	3	2	3	2	1	1	4.32258	9	0
31	1	2	3	1	2	4	1	1	4.19355	5	0
40	1	1	3	3	3	2	1	2	3.32258	5	0
22	1	1	1	1	1	2	3	1	3.45161	3	0
27	1	2	1	1	2	1	1	1	2.67742	2	0
40	1	1	3	2	3	2	1	1	4.03226	2	0
36	3	1	2	1	2	1	3	1	3.35484	9	0
30	1	2	3	2	1	2	1	1	4.22581	0	0
27	1	1	2	1	1	1	3	1	3.74194	0	0
37	1	2	2	2	2	2	3	1	3.41935	9	0
31	1	1	3	1	2	2	1	1	4.06452	5	0
33	1	2	3	3	3	2	1	1	4.03226	6	0
25	1	1	1	1	1	4	1	1	3.80645	6	0
35	1	3	3	1	1	4	1	1	3.64516	10	0
30	1	1	1	2	3	3	2	1	3.58065	9	0
22	1	1	1	1	1	4	1	1	4.06452	15	1
31	1	1	3	1	1	4	1	1	3.48387	18	1
39	1	3	1	1	1	1	3	1	3.6129	1	0
27	1	1	1	1	3	1	2	1	4.22581	12	1
29	1	1	1	1	1	2	1	1	4	16	1
30	1	1	2	2	2	4	1	2	4.19355	10	0
35	2	1	2	2	3	2	1	1	3.41935	14	1
27	1	1	1	1	1	4	1	1	3.67742	6	0
25	1	1	1	1	1	2	3	1	3.12903	3	0
26	1	2	1	2	3	1	1	1	3.6129	14	1
33	1	2	2	2	2	1	1	1	3.90323	10	0
27	1	1	1	1	2	2	1	1	2.67742	4	0
29	1	2	2	2	2	2	3	1	4.03226	4	0
37	1	2	3	1	1	1	1	1	3.45161	2	0
33	1	2	1	2	2	4	1	1	3.74194	2	0
29	1	1	1	1	1	2	1	1	3.41935	6	0
26	1	1	1	2	1	3	1	2	3.29032	8	0
26	1	1	3	1	1	4	2	1	3.83871	11	0
36	1	1	3	1	1	4	3	1	3.22581	3	0
34	1	1	3	2	1	1	1	1	4.03226	5	0
29	1	1	2	2	3	4	1	1	3.58065	5	0
28	3	1	1	1	2	2	3	1	3.3871	11	0
33	1	1	2	3	3	1	1	1	3.77419	3	0
23	1	3	2	2	1	1	3	1	4.12903	8	0
26	1	1	1	1	2	4	1	1	3.77419	9	0
33	1	1	1	2	3	2	1	1	2.96774	2	0
37	2	1	3	2	3	4	1	1	3.96774	7	0
35	1	1	3	2	2	1	1	1	4.48387	8	0
37	4	1	1	1	1	1	3	1	3.48387	6	0
28	1	1	2	1	2	2	1	1	4.12903	15	1
37	1	2	3	1	1	4	1	1	3.03226	12	1
33	1	2	3	2	3	2	1	1	4.06452	4	0
33	1	1	3	2	2	1	1	1	3.87097	6	0
34	1	3	3	1	2	1	1	1	4.03226	7	0
38	1	3	3	2	2	1	1	1	4.74194	1	0
35	1	2	3	1	2	4	1	1	4.19355	3	0
31	1	1	1	1	3	4	2	1	3.80645	6	0
28	1	1	2	2	1	4	1	1	3.90323	8	0
30	1	2	2	2	2	4	1	1	4.25806	6	0
32	1	2	3	1	3	3	1	1	3.6129	9	0
31	1	1	1	1	2	2	2	1	3.77419	7	0
34	2	1	1	2	3	1	1	2	3.90323	6	0
30	1	2	2	2	2	3	1	1	4	7	0
27	1	1	2	1	2	4	3	1	3.3871	11	0
33	1	1	2	2	1	2	1	1	3.32258	0	0
29	1	1	1	1	3	4	2	1	3.58065	7	0
35	1	1	3	1	2	1	1	1	3.90323	12	1
34	1	1	3	1	1	1	2	1	4	9	0
33	1	1	3	1	2	2	1	2	4.35484	10	0
36	1	1	1	1	3	3	3	1	3.96774	8	0
23	1	1	1	1	2	2	2	1	3.09677	6	0
23	1	1	1	1	2	4	2	1	3.90323	15	1
42	2	1	1	1	2	3	1	1	3.6129	4	0
30	1	1	1	1	1	4	1	1	2.67742	9	0
27	4	1	1	1	3	4	1	2	3.77419	6	0
28	1	1	1	2	3	2	1	1	4.09677	10	0
25	4	1	2	1	1	4	1	1	3.29032	7	0
32	1	1	3	2	3	1	1	1	4	4	0
34	1	1	3	2	3	2	1	1	3.32258	0	0
27	1	1	3	1	2	4	1	2	3.48387	6	0
25	1	1	1	1	3	4	1	1	3.58065	18	1
24	1	1	1	1	1	2	3	1	3.51613	6	0
35	1	3	2	1	1	4	1	2	3.83871	5	0
31	1	3	2	2	2	1	1	1	3.51613	2	0
30	1	1	3	2	2	2	1	1	3.64516	9	0
35	1	3	3	1	3	4	1	1	4.22581	9	0
30	1	2	3	1	1	4	1	1	3.93548	1	0
35	1	3	1	1	1	2	1	1	3.45161	10	0
33	1	1	3	1	1	1	1	1	3.54839	6	0
30	1	3	3	1	1	1	1	1	3.96774	6	0
35	1	2	2	1	1	1	1	1	2.74194	17	1
36	1	1	3	2	2	1	1	1	3.80645	12	1
32	1	2	2	1	2	2	1	1	3.51613	9	0
19	1	1	1	1	1	2	3	1	3.74194	5	0
40	1	1	3	1	1	4	1	1	4.25806	17	1
36	1	1	2	1	1	2	1	1	3.51613	9	0
40	3	2	1	1	1	4	1	1	3.51613	17	1
34	1	1	2	2	3	2	1	1	4.19355	5	0
27	1	3	1	1	2	1	2	1	3.87097	10	0
26	1	3	3	2	3	2	1	1	4.19355	11	0
36	1	1	1	1	1	4	2	1	3.19355	2	0
24	1	2	3	1	1	4	3	1	3.22581	2	0
34	1	1	3	2	3	1	1	2	4.19355	5	0
30	1	1	3	1	2	4	1	1	3.29032	8	0
35	1	3	3	2	2	2	1	1	2.74194	2	0
25	1	3	2	1	2	2	1	1	4.16129	13	1
26	1	1	1	1	3	4	1	1	4.03226	7	0
32	1	3	3	1	1	4	3	1	3.41935	4	0
27	1	2	1	1	2	3	2	1	3.77419	10	0
29	1	1	1	2	3	1	2	1	3.54839	3	0
31	1	1	2	1	2	2	1	1	3.12903	7	0
31	1	1	1	1	3	4	1	1	3.77419	14	1
30	1	1	1	2	2	2	1	1	3.54839	7	0
33	1	1	2	1	3	2	1	1	4.03226	9	0
35	1	1	2	2	1	2	1	1	3.83871	6	0
28	2	1	1	1	1	4	3	1	2.80645	16	1
24	1	1	1	1	1	2	1	1	3.12903	22	1
27	1	1	2	1	2	1	1	1	4.06452	1	0
29	1	1	3	2	2	4	3	1	4.19355	9	0
31	1	1	3	1	2	3	1	1	4.06452	10	0
28	1	1	3	1	3	2	3	1	4.09677	16	1
31	1	1	1	1	3	2	3	1	3.70968	6	0
34	4	1	2	2	1	2	1	1	3.74194	6	0
36	1	1	3	1	2	4	1	1	3.6129	10	0
32	2	3	3	5	2	1	2	1	3.74194	10	0
30	2	1	2	2	3	2	1	1	3.67742	12	1
33	1	2	3	2	2	3	1	1	3.67742	1	0
29	1	1	2	2	3	2	1	1	4	5	0
39	1	3	3	3	3	1	1	1	4.51613	3	0
26	1	3	1	2	2	1	2	1	3.67742	1	0
24	1	3	1	2	3	1	1	1	3.25806	15	1
22	2	1	1	1	1	1	1	1	3.22581	9	0
34	1	2	2	1	1	1	1	1	3.58065	8	0
27	4	2	1	2	3	2	1	1	3.77419	12	1
30	1	1	3	2	1	3	1	1	3.58065	0	0
25	1	3	1	2	3	4	1	2	3.83871	5	0
30	1	2	2	2	1	1	1	1	4.22581	2	0
32	1	2	3	2	3	1	1	1	4.19355	6	0
42	1	2	2	1	2	2	1	1	4.16129	0	0
30	1	1	2	2	3	1	1	1	4	3	0
33	1	2	2	2	3	1	1	1	4.09677	4	0
34	2	3	2	2	2	2	1	1	4.3871	2	0
40	1	1	3	3	3	1	1	1	4.16129	5	0
29	1	3	2	1	3	3	1	1	3.80645	0	0
26	1	3	2	2	2	1	1	1	3.90323	8	0
30	3	2	3	2	3	1	1	1	3.64516	2	0
27	1	2	2	2	1	1	1	1	4.70968	3	0
42	1	1	3	2	1	1	1	1	3.6129	7	0
29	1	1	2	2	2	1	1	1	3.87097	3	0
25	1	1	1	1	3	1	1	1	4.29032	0	0
28	1	1	1	2	1	1	1	1	3.32258	2	0
33	3	2	3	2	3	2	1	1	3.70968	2	0
40	1	2	3	2	2	1	1	1	4.45161	0	0
31	1	2	1	2	1	1	1	1	4.41935	2	0
24	1	1	1	2	1	1	1	1	4.32258	0	0
31	1	3	2	2	1	1	1	1	3.67742	11	0
30	3	1	1	1	1	2	1	1	3.77419	0	0
37	2	2	2	2	2	2	3	1	3.45161	1	0
34	1	3	3	2	2	3	1	1	4.19355	0	0
29	1	2	1	2	3	1	2	1	4.03226	5	0
35	1	3	2	1	1	1	1	1	3.58065	4	0
28	1	2	2	2	2	1	2	1	3.58065	14	1
27	3	1	1	2	2	3	1	1	3.67742	15	1
30	2	3	1	2	1	2	2	1	3.80645	11	0
30	1	2	2	2	3	2	1	1	3.64516	4	0
35	1	1	3	2	2	2	1	1	3.93548	14	1
25	1	3	1	1	2	2	3	1	4.03226	0	0
29	1	1	2	2	3	2	1	1	4	0	0
27	1	2	1	3	2	1	3	1	4.12903	2	0
24	1	1	1	2	2	2	2	1	4	5	0
28	1	1	1	2	3	3	1	1	3.58065	1	0
33	1	1	2	2	3	1	1	1	4.03226	5	0
27	2	3	1	2	3	2	1	2	3.6129	7	0
23	1	2	1	2	3	2	3	1	3.87097	0	0
21	1	1	1	1	1	3	2	1	3.93548	13	1
29	2	1	1	2	3	2	1	1	4.22581	5	0
30	1	3	3	3	3	3	1	1	3.74194	1	0
32	1	2	2	2	2	2	1	1	3.90323	8	0
25	1	1	1	1	2	1	3	1	3.96774	12	1
29	2	2	1	2	3	3	1	1	3.32258	10	0
24	1	2	1	1	2	2	2	1	3.93548	15	1
35	1	1	3	2	3	1	1	1	4.03226	8	0
26	1	2	3	2	2	2	3	1	3.93548	2	0
27	3	2	1	2	2	2	1	1	3.48387	1	0
25	1	1	1	2	3	1	3	1	4.32258	2	0
33	1	2	2	2	2	3	2	1	3.51613	9	0
25	4	3	2	1	1	4	3	1	3.70968	13	1
35	1	2	3	2	1	1	1	2	4.6129	0	0
37	1	2	1	1	3	4	3	2	3.93548	14	1
38	2	2	2	2	2	3	3	2	3.74194	10	0
24	1	3	1	1	2	1	1	1	3.87097	1	0
33	1	1	2	1	2	4	1	1	3.45161	3	0
26	1	1	1	1	2	1	2	1	3.51613	12	1
32	1	2	2	2	3	3	3	1	3.77419	1	0
32	1	1	2	2	3	1	1	1	4.22581	1	0
28	1	2	2	2	3	2	2	1	4.29032	2	0
30	1	3	3	2	3	1	1	1	4.09677	2	0
35	1	3	3	1	2	4	3	1	3.67742	12	1
30	1	3	2	2	3	1	1	1	3.90323	7	0
26	1	3	3	2	1	4	1	1	3.48387	3	0
21	1	2	3	2	1	4	1	1	3.25806	17	1
27	1	1	1	1	3	2	1	1	3.51613	4	0
38	1	1	3	1	2	3	1	1	3.77419	5	0
37	1	2	3	1	2	1	3	1	4	6	0
27	1	2	1	1	2	1	1	1	3.90323	10	0
29	1	2	1	1	3	2	2	1	4	6	0
26	1	1	1	1	1	2	3	1	3.83871	14	1
27	1	2	2	2	3	1	1	1	3.90323	4	0
24	1	1	1	1	2	2	1	1	3.96774	3	0
29	2	2	2	2	3	3	1	2	3.77419	5	0
31	1	2	2	2	2	2	1	1	3.54839	1	0
32	1	3	3	1	1	1	1	1	3.87097	8	0
25	1	2	1	1	1	1	1	1	3.64516	9	0
34	3	1	3	1	1	2	1	1	3.83871	9	0
27	1	2	2	2	3	2	2	1	4.09677	8	0
30	1	3	3	1	2	2	1	1	4	8	0
28	2	2	2	2	3	3	1	1	3.80645	1	0
32	2	3	2	2	3	2	1	1	3.83871	9	0
29	1	3	2	1	1	4	1	1	4.45161	6	0
27	3	1	1	1	1	4	3	1	3.22581	19	1
33	1	3	3	2	1	1	1	1	3.29032	11	0
27	1	3	2	2	2	1	1	1	3.45161	7	0
31	1	3	3	2	2	1	1	1	3.48387	3	0
36	1	2	2	2	2	2	1	1	3.32258	6	0
27	1	1	1	1	1	1	1	1	3.70968	5	0
25	1	3	1	2	3	2	1	1	3.67742	3	0
37	1	2	3	2	2	3	1	1	3.64516	6	0
31	1	3	3	2	3	1	1	1	4.51613	6	0
34	1	3	1	2	2	2	1	1	3.35484	7	0
18	1	1	2	1	1	3	1	1	3.09677	15	1
32	1	2	3	2	2	2	3	1	4.09677	3	0
26	1	3	1	1	2	1	1	1	3.51613	13	1
31	1	3	1	1	1	1	1	1	4.06452	9	0
27	1	3	2	3	3	2	3	2	4.22581	4	0
32	1	2	2	2	3	4	1	2	4	5	0
26	2	3	1	2	3	2	1	1	3.45161	12	1
23	1	1	1	2	1	4	1	1	4.19355	0	0
33	1	3	3	2	3	3	1	2	4.32258	9	0
36	1	2	3	2	2	1	1	1	4.03226	1	0
35	1	3	3	2	3	4	1	2	4.16129	7	0
34	1	2	3	2	3	1	1	1	4.12903	0	0
38	1	1	2	2	3	1	1	1	4.22581	5	0
40	1	1	3	2	3	2	1	1	4.03226	7	0
26	1	2	1	2	3	1	1	1	4.19355	8	0
29	1	1	1	2	3	1	1	1	3.58065	4	0
29	1	2	2	2	2	1	1	1	3.64516	0	0
30	1	3	3	2	1	3	1	1	3.64516	9	0
25	1	3	1	1	2	2	1	1	3.70968	0	0
40	1	2	3	2	2	2	1	2	3.96774	1	0
33	2	1	2	2	2	2	2	2	4.67742	0	0
27	1	1	1	2	3	2	1	1	3.83871	3	0
	1 = Malay		1 = 1 child		1 = up to secondary schooling		1 = own house				0 = non-caseness
	2 = Chinese		2 = 2 children		2 = preuniversity		2 = With participant’s extended family				1 = caseness
	3 = Indians		3 = >2 children		3 = tertiary education		3 =With spouse’s extended family
	4 = Other ethnicities
		1 = 1 month		1 = <MYR4360		1 = employed		1 = Government hospital
		2 = 2-3 months		2 = MYR4360 - MYR9619		2 = self-employed		2= Private hospital
		3= >3 months		3 = >MYR4619		3 = housewife/homemaker		3 = Own hopuse
